# Supplementary material for: Phase-Controlled Synthesis of Ru Supported on Carbon Nitride and the Application in Photocatalytic H2 Evolution
Source: Materials (Basel). 2025 Mar 13;18(6):1259. doi: 10.3390/ma18061259 (PMC11943884; doi:10.3390/ma18061259)
Supplement: Supplementary file 1 [file materials-18-01259-s001.zip]

Archive with 1 entries (1 files):
- materials-3514690-supplementary.pdf
